# Supplementary material for: Myokine SIRPα exacerbates kidney disease in diabetes
Source: JCI Insight. 2026 Feb 9;11(3):e183392. doi: 10.1172/jci.insight.183392 (PMC12893106; doi:10.1172/jci.insight.183392)
Supplement: Supporting data values [file jciinsight-11-183392-s292.xlsx]

## Sheet: Fig 1A
Serum SIRPα (ng/mL)
fl/fl NC											fl/fl HFD											mSIRPα-/- NC											mSIRPα-/- HFD
22.3021	17.9695	22.1693	21.3725	19.4552	20.003	22.0946					29.9796	38.9685	33.532	29.797	36.9433	39.3503	31.9716	29.3239	34.6691	29.4152	31.0752	21.5551	20.5923	19.5548	25.149	11.6117	24.4269						30.2535	32.3119	29.7223	26.975	23.3396	20.1939	10.9311	18.1604	30.959	32.3534

## Sheet: Fig 1B
Glucose (mg/dL)
Time (min)	fl/fl NC										fl/fl HFD										mSIRPα-/- NC										mSIRPα-/- HFD
0	102	115	122	121	134	135	117.5	113.5	122.5	125	137.5	133.5	116.5	172.5	190	118	194.5	166			105	144	125	114	152	139	137				96.5	109	147.5	108	124.5	136	158	159	144
30	338	369	320	396	295	325	376	453.5	388	352	512.5	465	468.5	376.5	600	540	580.5	540.5			304	358	356	467.5	370	394	321				324	510.5	390	389	363.5	489.5	480	392	471
60	227	213	238	285	260	285	226	328.5	298.5	288	457.5	365.5	335	322	588.5	414	454	458.5			235	275	244	358.5	234	291	280				222.5	399	290	318	301.5	349	340	375	350
90	218	170	195	188	210	237	225	239.5	244.5	235	284	302	257	260	450.5	318.5	456.5	425.5			172	197	206	287	221	219	248				178	210	241	231	216	294.5	295	299	333
120	194	165	162	152	174	228	188	230	201	204	208	260	203.5	247.5	331	243	424.5	338			156	160	134	236.5	146	209	163				161	189	170.5	184.5	171.5	243.5	221	294	300

## Sheet: Fig 1C
Glucose (mg/dL)
Time (min)	fl/fl HFD									mSIRPα-/- HFD
0	193	158	198.5	245	246.5	252	260	259	276	184.5	208	223.5	208	229.5	250
15	100	107	144.5	162	118	123.5	155	134	158	98.5	112	125.5	127	94.5	102
30	39	91.5	60	103.5	85	102.5	92	70	121	68.5	52.5	71	46.5	45.5	67
60	44	56	35.5	102.5	88	108.5	62	59	100	44.5	49.5	38	44	46.5	39
90	107	81	72.5	157	121.5	149	105	69	112	57	53.5	72.5	85.5	64.5	84
120	148.5	102.5	99	163.5	149.5	191.5	155	169	239	98.5	66	88	96	82	118

## Sheet: Fig 1D
Insulin (ng/mL)
fl/fl NC											fl/fl HFD											mSIRPα-/- NC											mSIRPα-/- HFD
0.251	0.87	0.502	0.681	0.604	0.554						2.351	0.379	0.691	1.781	1.677	0.92	1.969	6.065	13.61	3.049		0.791	0.971	0.333	0.331	0.719	0.523						3.643	1.564	4.937	1.375	1.105	1.816	4.021	5.581	11.926	0.657	0.678

## Sheet: Fig 1E
Relative protein levels in GAS
	fl/fl NC										fl/fl HFD										mSIRPα-/-NC										mSIRPα-/- HFD
SIRPα/ GAPDH	0.467647	1.53235	1	0.702066	1.29793	0.059313	1.94069	1.51245	0.487551		2.53443	5.63883	8.70776	1.9942	1.93423	1.06985	2.70126	2.84829	1.02917		0.230327	0.797228	2.19048	1.25901	0.194364	0.850768	0.265632	1.13835	2.03901		0.383697	0.483624	2.68116	0.674942	0.387603	0.220846	1.04861	1.83021	0.974456
pAKT/ AKT	1	1	1.0251	0.974903	1.01876	0.981241	1.0845	0.915503	1	1	0.664444	0.749686	0.991278	0.08772	0.277616	0.409683	0.06678	0.779552	0.49991	0.2426	0.328724	0.682461	0.91678	0.507241	0.252442	0.140644	1.11395	0.499283	0.914128	0.357975	1.29236	0.751139	1.18833	1.91057	0.202205	0.165702	2.61211	2.75454	0.58329	0.356523

## Sheet: Fig 1F
Relative protein levels in eWAT
	fl/fl NC								fl/fl HFD								mSIRPα-/- NC								mSIRPα-/- HFD
SIRPα/GAPDH	0.809578	1.19042	0.81323	1.18677	1.28366	0.716339	0.557403	1.4426	1.16606	1.83321	2.03345	3.63913	1.49862	5.04901	2.51716		1.11452	0.642645	0.560592	0.460442	0.702276	0.79728	0.456031	1.40399	2.62412	1.76052	1.91947	1.05437	0.675366	0.826101	0.337372
pAKT/AKT	1	1	1.29165	0.708349	0.995359	1.00464	0.904977	1.09502	0.260592	0.214633	0.702523	0.426968	0.633752	0.580001			0.107727	0.340673	1.34074	0.645366	1.38565	1.76138	0.953471		0.752113	0.860362	0.431285	0.757942	1.67858	1.56901	2.25719

## Sheet: Fig 1G
Body weight (g)
Weeks after HFD	fl/fl NC								fl/fl HFD								mSIRPα-/- NC								mSIRPα-/- HFD
4	25.8	27	26	25.9	24.9	24.7	25.5	25.6	27.4	31	29.1	29	29.2	31.8	34.7	32	26.3	28.9	27.1	24.1	26.9	27.6	24.6	26.8	30.1	28.1	28.4	28.3	25.9	30	29.7	28.4
6	27.8	29.8	28.1	27.1	26.5	26.3	27.6	26.6	30.6	32.6	29.3	31.2	31.5	35.5	38.8	35.4	28.9	29.3	28.4	26.3	28.2	29.5	26.7	28	33.1	29.5	28.8	29.9	29.1	31.6	30.6	31.4
8	28.9	31.1	29.8	29.3	28.9	28.5	28.8	26.6	32.8	37.8	34.5	34.1	35.2	37.3	47.4	45.4	30.2	31.2	30.3	28.2	30.2	31.5	28.7	31	36.3	31.5	29.8	32.7	34.3	38.4	36.1	31.9
10	29.4	33.2	30.5	30.5	30.6	28.3	30.1	27.4	35.4	39.9	38.1	37.2	37.8	38.9	49.5	47.3	32.1	31.7	30.4	30	30.3	32.6	28.9	30	36.1	32.1	30	34.1	35.6	40.1	39.9	33.9
12	31	33.8	30.6	29.2	30.7	28.1	31.2	27.9	36.9	43.5	40.5	39.9	38.8	38.5	50.8	48.5	32.9	32.7	31.2	31.1	30.2	33.3	29.2	32	36	32.6	30.3	36.2	35.6	42.6	42.3	35.3
14	31.9	32.2	31.1	29.7	30.1	31.5	32.5	28.4	39.6	45.6	43.9	41.9	39.8	42.5	51.6	51.8	34.8	33.7	32.3	31.9	33.6	35.4	30	34.5	35.8	33.6	30.5	40.1	39.9	45.4	46.4	37.5

## Sheet: Fig 2A
eWAT adipocyte area (μm2)
fl/fl NC								fl/fl HFD								mSIRPα-/- NC								mSIRPα-/- HFD
1124.03	1678.29	1974.42	971.022	1211.89	1659.34	1181.57	1283.16	3284.06	3908.07	3069.53	4650.47	3327	4159.21	4080.12	4068.28	1347.43	2250.23	2166.72	1170.6	1432.66	1814.17	1653.88	1777.03	1206.8	3349.47	3841.42	2452.01	2503.25	1221.99	2017.2	3167.89

## Sheet: Fig 2B
UCP1/GAPDH (fold change)
fl/fl NC								fl/fl HFD								mSIRPα-/- NC								mSIRPα-/- HFD
1	1	1.0035	0.996502	1.14063	0.859369	1	1	0.55032	0.616584	0.142069	0.08524	0.08928	0.443709	0.25933	0.054219	0.325805	0.583956	1.19813	1.2852	0.757891	0.441364	1.59499	0.563738	0.246309	1.5612	2.25368	0.624023	1.14596	0.154261	0.697777

## Sheet: Fig 2C
Relative mRNA levels
	fl/fl NC									fl/fl HFD									mSIRPα-/- NC									mSIRPα-/- HFD
Ppargc1a	0.847479	1.10669	0.761149	0.990515	0.697976	1.62591	1.70675	0.771774	1.08768	0.391274	0.155636	0.183169	0.230246	0.216322	0.142719	0.295504	0.251085	0.286429	0.72259	0.441734	0.566933	0.363808	0.280534	0.763791	1.14572	1.49615	0.332459	0.653496	1.23649	0.655765	1.19437	0.162809	0.572858	0.381896	0.381896	0.428168
Ppara	1.06483	1.00043	1.06853	0.930208	1.35719	1.17334	1.38571	1.00958	0.792098	0.503696	0.298463	0.435464	0.361139	0.237438	0.195552	0.315481	0.377782	0.410015	1.09098	1.03213	1.12165	0.628779	0.603165	0.891156	0.592033	0.811549	0.650107	0.867915	1.09857	0.620122	1.0797	0.240753	0.751972	0.489286	0.472619	0.4304

[truncated: 62 more sheets: Fig 2D, Fig 2E, Fig 3A, Fig 3B, Fig 3C, Fig 3D, Fig 3E , Fig 3F, Fig 4A, Fig 4B, Fig 4C, Fig 4D, Fig 4E, Fig 4F, Fig 4G, Fig 4H, Fig 4I, Fig 4J, Fig 4K, Fig 5A …]
